# Supplementary material for: Comprehensive exploratory autoantibody profiling in patients with early rheumatoid arthritis treated with methotrexate or tocilizumab
Source: PLoS One. 2020 Dec 10;15(12):e0241189. doi: 10.1371/journal.pone.0241189 (PMC7728181; doi:10.1371/journal.pone.0241189)
Supplement: S1 File — (XLSX) [file pone.0241189.s001.xlsx]

## Sheet: Tabelle1
GeneID	Gene Symbol	Gene Name	Autoantibody	Autantibody/Disease
16	AARS	alanyl-tRNA synthetase(AARS)	PL-12 (AARS)	antisynthetase syndrome
350	APOH	apolipoprotein H(APOH)	b2-Glykoprotein	Antiphospholipid antibody / antiphospholip syndrome (APS, SLE)
361	AQP4	aquaporin 4(AQP4)	AQP4	NMO
1059	CENPB	centromere protein B(CENPB)	CENP-B	anti-centromere (ACA) / SSc
1060	CENPC	centromere protein C(CENPC)	CENP-C	anti-centromere (ACA) / SSc
1107	CHD3	chromodomain helicase DNA binding protein 3(CHD3)	Mi-2 autoantigen 240 kDa protein	dermatomyositis antigen
1108	CHD4	chromodomain helicase DNA binding protein 4(CHD4)	Mi-2 autoantigen 218 kDa protein	dermatomyositis antigen
1511	CTSG	cathepsin G(CTSG)	Cathepsin G (CTSG)	antineutrophil cytoplasmic antibody (ANCA) / vasculitis
1629	DBT	dihydrolipoamide branched chain transacylase E2(DBT)	BCOADC-E2 (DBT)	Primary Biliary Cirrhosis (PBC) antigen
1737	DLAT	dihydrolipoamide S-acetyltransferase(DLAT)	PDC-E2 (DLAT)	Primary Biliary Cirrhosis
1743	DLST	dihydrolipoamide S-succinyltransferase(DLST)	OGDC-E2 (DLST)	Primary Biliary Cirrhosis
1991	ELANE	elastase, neutrophil expressed(ELANE)	Elastase (ELANE)	antineutrophil cytoplasmic antibody (ANCA) / vasculitis
2023	ENO1	enolase 1(ENO1)	Alpha-enolase (ENO1)	antineutrophil cytoplasmic antibody (ANCA) / vasculitis
5394	EXOSC10	exosome component 10(EXOSC10)	PM/Scl 100	Myositis antigen
2617	GARS	glycyl-tRNA synthetase(GARS)	EJ (GARS)	antisynthetase syndrome
3035	HARS	histidyl-tRNA synthetase(HARS)	Jo-1 (HARS)	antisynthetase syndrome
8359	HIST1H4A	histone cluster 1 H4 family member a(HIST1H4A)	H4	Histone / drug-induced lupus (DIL)
8337	HIST2H2AA3	histone cluster 2 H2A family member a3(HIST2H2AA3)	H2a	Histone / drug-induced lupus (DIL)
8349	HIST2H2BE	histone cluster 2 H2B family member e(HIST2H2BE)	H2B	Histone / drug-induced lupus (DIL)
3181	HNRNPA2B1	heterogeneous nuclear ribonucleoprotein A2/B1(HNRNPA2B1)	hnRNPA2B1	RA33 / RA
3735	KARS	lysyl-tRNA synthetase(KARS)	KS (KARS)	antisynthetase syndrome
4057	LTF	lactotransferrin(LTF)	Lactoferrin (LT)	antineutrophil cytoplasmic antibody (ANCA) / vasculitis
4069	LYZ	lysozyme(LYZ)	Lysozyme (LYZ)	antineutrophil cytoplasmic antibody (ANCA) / vasculitis
4353	MPO	myeloperoxidase(MPO)	Myeloperoxidase (MPO)	antineutrophil cytoplasmic antibody (ANCA) / vasculitis
5657	PRTN3	proteinase 3(PRTN3)	Proteinase 3 (PRT3)	antineutrophil cytoplasmic antibody (ANCA) / vasculitis
6175	RPLP0	ribosomal protein lateral stalk subunit P0(RPLP0)	RPLP0	anti-rib / SLE
6176	RPLP1	ribosomal protein lateral stalk subunit P1(RPLP1)	RPLP1	anti-rib / SLE
6181	RPLP2	ribosomal protein lateral stalk subunit P2(RPLP2)	RPLP2	anti-rib / SLE
6625	SNRNP70	small nuclear ribonucleoprotein U1 subunit 70(SNRNP70)	U1-snRNP 70	U1-RNP / SLE, CTD
6626	SNRPA	small nuclear ribonucleoprotein polypeptide A(SNRPA)	U1-snRNP A	U1-RNP / SLE, CTD
6628	SNRPB	small nuclear ribonucleoprotein polypeptides B and B1(SNRPB)	SNRPB	Sm-B/B' /SLE
6629	SNRPB2	small nuclear ribonucleoprotein polypeptide B2(SNRPB2)	U2 snRNP B''	U2-RNP / SLE
6631	SNRPC	small nuclear ribonucleoprotein polypeptide C(SNRPC)	U1-snRNP C	U1-RNP / SLE, CTD
6632	SNRPD1	small nuclear ribonucleoprotein D1 polypeptide(SNRPD1)	SmD1	SmD /SLE
6634	SNRPD3	small nuclear ribonucleoprotein D3 polypeptide(SNRPD3)	SmD3	SmD /SLE
6638	SNRPN	small nuclear ribonucleoprotein polypeptide N(SNRPN)	SmN	SmD /SLE
6672	Sp100	SP100 nuclear antigen(SP100)	SP100	Sm-B/B'
6729	SRP54	signal recognition particle 54(SRP54)	SRP54	Polymyositis (PM)
6741	SSB	Sjogren syndrome antigen B(SSB)	SS-B / La	SSB / pSS, SLE
6897	TARS	threonyl-tRNA synthetase(TARS)	PL-7 (TARS)	antisynthetase syndrome
7150	TOP1	topoisomerase (DNA) I(TOP1)	TOP1	anti-Scl70 / SSc
6737	TRIM21	tripartite motif containing 21(TRIM21)	SS-A / Ro52	SSA / SLE, pSS, CTD
6738	TROVE2	TROVE domain family member 2(TROVE2)	SS-A / Ro60	SSA / SLE, pSS, CTD
7520	XRCC5	X-ray repair cross complementing 5(XRCC5)	Ku80 (XRCC5)	Ku / myositis, SLE
2547	XRCC6	X-ray repair cross complementing 6(XRCC6)	Ku70 (XRCC6)	Ku / myositis, SLE

## Sheet: Comments
Abbreviations	Full name
NMO	Neuromyelitis optica
CTD	Connective tissue disease
SLE	Systemic lupus erythematosus
PBC	Primary Biliary Cirrhosis
SSc	Systemic sclerosis
PM	Polymyositis
