# Supplementary material for: Comprehensive exploratory autoantibody profiling in patients with early rheumatoid arthritis treated with methotrexate or tocilizumab
Source: PLoS One. 2020 Dec 10;15(12):e0241189. doi: 10.1371/journal.pone.0241189 (PMC7728181; doi:10.1371/journal.pone.0241189)
Supplement: S2 File — (XLSX) [file pone.0241189.s002.xlsx]

## Sheet: Data_UAE_samples
Sample identifier;Treatment;Group;Age.in.yrs;Gender;BMI;Ethnicity;Disease.duration.in.days;Current.Smoking;Alcohol.consumption;Anti_CCP.positive;RF.positive;Any_seropositivity;ESR.baseline;CRP.baseline;HAQ.baseline;PhGA_VAS.baseline;Pain_VAS.baseline;DAS28.baseline;DAS28_Week.4;DAS28_Week.8;DAS28_Week.12;DAS28_Week.16;DAS28_Week.20;Average.DAS28.BL.to.wk20;CUS75.021_1043143555c;CUS75.022_10668646…
PG682-H02-2016-0694;MTX;Non.responder;19;Female;20.7;Caucasian;18;No;No;Yes;Yes;Yes;28;8;1;;60;5.59;5.41;4.76;6.41;5.12;4.64;5.32;518.5;4202;329;773.5;711.5;867.5;11260;1355.5;3135;402;5381;413;211;767;1053.5;283;614;763;8753;646;4447;275.5;467;462;602;441.5;17649;29552;257;752;578;303;5857;1897;896;566;1626;4645;841.5;868;359;243;94;16531;312.5;113;136;520;3042;520.5;124;701;355;614;132;210;5189…
PG682-H02-2016-0667;MTX;Non.responder;54;Male;25.8;Caucasian;11;No;Yes;Yes;Yes;Yes;22;10;2;70;90;4.96;5.18;5.06;6.27;4.12;4.62;5.04;24921.5;50395;476.5;1134;420;1176.5;2096;588.5;18958.5;379;2482;1718;620;27254;300;345.5;1444;320;5366;2764;6350.5;408;523;4148;434.5;529.5;68595;2809;899;890;2710;4810;66125;8970;10614;831;1930;3039.5;683;1710;92;202;58;111.5;873;86;111;317;1256.5;206;79;241;433.5;6…
PG682-H02-2016-0718;MTX;Non.responder;56;Male;30.2;Caucasian;53;Yes;Yes;Yes;Yes;Yes;33;10;0.5;75;75;6.77;6.59;5.53;4.94;4.53;3.28;5.27;977;25393;501;507;349.5;2503.5;3285;1508.5;5697;356;31138;593;530;6975;810;226;743.5;1125;621;8782;48752.5;1308;1017;5462.5;707;2359;21313.5;1436;1549;665;436;1580;29920;1578.5;1024;1404.5;1350;7672;567;16134.5;404;839;422;819;12903;809;1193.5;1226;6277;815.5;398;…
PG682-H02-2016-0757;MTX;Non.responder;57;Female;23.1;Caucasian;27;Yes;Yes;Yes;No;Yes;14;4;0.9;30;60;5.28;5.11;4.6;4.78;4.52;3.91;4.7;994;7337.5;374;151;66;753.5;11346;8308;1106;129;1100.5;3826.5;58;889.5;287.5;69;242;1146;76;426;2976.5;1280;343;438;1290;23003;4667.5;3736;1386;666;155;274;6756;1540;2173.5;792;1513;6103.5;152.5;3559.5;110;284;53;139;753.5;61;126;2265;347;350;86.5;445;1260;294;113;2…
PG682-H02-2016-0857;MTX;Non.responder;29;Female;26.6;Caucasian;83;No;Yes;No;No;No;33;56;2.8;90;90;4.88;5.01;4.17;4.97;5.2;;4.85;2060;621.5;291;204;132;200.5;342;244;155;355;18729;170;110;581;898;145;158;196;163;434;3124;344.5;123.5;280;489;776;869;226;1541;258.5;125;182;406;139;252;532;707.5;614;435.5;5431.5;730;691;201;670;2561;212;323;4428;1782.5;1305;374;1180;1180.5;919;423;1400;23290.5;1097;1…
PG682-H02-2016-0760;MTX;Non.responder;31;Female;32.6;Caucasian;11;No;No;No;No;No;53;53;1.5;80;70;7.66;8.48;;;;;8.07;63.5;69.5;69;86;82;190.5;94;88.5;71.5;10034.5;95.5;72.5;59;209.5;150;59;86;65;125;98;804;128;73;107;83;282;97;140;223;93;74;70;81;78.5;108;135.5;65;424.5;110;88.5;103;244;88;130.5;122;52;113;136;166;186;119.5;311.5;198.5;214.5;110.5;5379;196.5;140;57.5;322;193;139.5;154;193.5;164;16…
PG682-H02-2016-0703;MTX;Non.responder;72;Female;32.1;Caucasian;15;No;No;Yes;Yes;Yes;9;5;0.8;80;35;6.61;7.65;6.97;5.37;4.65;3.82;5.85;750;17313;1014;1262;224;864;44030;24497;6305.5;469;3822;4555;210;26415.5;1129;303.5;16196;864;278.5;20268;62598;2266.5;1257;3297;2112;24198;47224;40445;4557;7607.5;629;532.5;21004;6855;7606;3193;1634;56830;771;6718;109;515;195;1725.5;3690;2300.5;4345;701;1413;657.5;…
PG682-H02-2016-0752;MTX;Non.responder;53;Female;23.3;Caucasian;8;Yes;Yes;Yes;Yes;Yes;122;180;2.5;70;70;5.55;6.29;5.5;6.78;7.3;7.02;6.41;544;15460;326.5;321;398;456;3767;1956;1643;163.5;1522;520;577;704.5;187;148;1336;1603;348;965;2305;696.5;320.5;575;352;2163;35964;978.5;1131;925;269;280.5;18108;610;12096;859;599;9647;407;1380;87;214;71.5;108;15108;91;135;265;924;235;317.5;232.5;415.5;1021;1091;3…
PG682-H02-2016-0697;MTX;Non.responder;71;Female;28.3;Caucasian;47;No;No;Yes;Yes;Yes;15;4.6;0;25;20;5;5.6;5.75;5.53;4.82;5.21;5.32;307;8372;277;207;272;3202;1888;770;1311;239.5;823;635;119;263;5593.5;190.5;237;228.5;126;514.5;9495;478;539;219;316;471.5;40192;370;3550.5;820;183;157;3312;2142;455;6642;426.5;10153;2587;13283;31;142;30;83;508;69;85;271;862;94;43;1638;413;302.5;73.5;273;233;191;59;339.…
PG682-H02-2016-0702;MTX;Non.responder;46;Female;23;Caucasian;59;No;No;Yes;Yes;Yes;25;3.9;1.4;70;70;4.87;3.53;4.88;5.5;4.69;4.69;4.69;1092.5;25944;950;532.5;285;13038;24772;12098;5833;430;2261;2557;317.5;6457;1012;260.5;2241;733;442;6281.5;8284;2342.5;668;2643;1145;10637;53451;11063;2755;3854;477;545;11922;4081;4713;2209;2885;42225.5;728;7101;254;758;159.5;468;1461;398;288;876;2741;1253.5;345.5;17…
PG682-H02-2016-0739;MTX;Non.responder;56;Male;25.4;Caucasian;27;No;Yes;Yes;Yes;Yes;14;3.2;1.8;45;85;5.32;6.09;5.07;4.44;4.98;3.98;4.98;2027.5;32597;722;637.5;846;454;1076;4576.5;6181;544;5612.5;627;240;1896.5;2500;310;1033;2175.5;720.5;731;105134;512.5;349;1124;906;1057;59644.5;1530.5;981;327.5;504.5;278;3408;8479.5;1520.5;753;1710;63770;703;1977.5;41;230;45.5;137;607.5;1297.5;189;266.5;1072;126;…
PG682-H02-2016-0692;MTX;Non.responder;52;Female;20.3;Caucasian;42;No;Yes;Yes;Yes;Yes;22;2.2;0.8;70;30;6.74;5.83;5.63;5.22;5.08;6.14;5.77;3545;39365;2579;1575;1838;8183;45615;28208;17672;1020;33091;3628;544;3404;2713;729;2435;2296;889;4302;14673.5;2377.5;9204.5;652.5;1469;4009;44305;7001.5;4233;859;1621;881;22658.5;17320;7988;1348;10870.5;46546;1714;18959;92;300;49;188;284;119;126;296;584;212;71.5…
PG682-H02-2016-0680;MTX;Non.responder;51;Female;32.9;Caucasian;21;Yes;Yes;No;Yes;Yes;2;2;0.1;;75;7.73;7.12;5.13;7.07;5.14;5.82;6.34;125;106;110;139.5;94;563.5;186;1706;134;57;383;130.5;88;250;677;60;183;6579;205.5;567.5;7553.5;240;104;154.5;98.5;506.5;275.5;308;481.5;127.5;126;95;370;138;278.5;311;91;351;189.5;292;915;1518;548.5;1337;941;351.5;863;855;1245;3745;915.5;2879;205;1268.5;898;1542.5;32…
PG682-H02-2016-0755;MTX;Non.responder;62;Female;38.1;Caucasian;58;No;No;Yes;Yes;Yes;21;16;0.5;;50;5.57;6.2;5.66;4.5;4.48;3.35;4.96;1738;16665;1028;795;737;11581;30793;12756;9929;950;9213;1560.5;346;9705.5;2465;617;5627;1876;684;14127;17635;3338;1425.5;2341.5;1834;5171;43869;9241.5;2789;5622;775;3676.5;35734;12833.5;2787;4007.5;1865;25174.5;1049;10576;183.5;520;855.5;7024;941;6348;9795;1028.5;1790…
PG682-H02-2016-0708;MTX;Non.responder;51;Male;25.1;Caucasian;7;No;No;Yes;Yes;Yes;14;2;0.5;;30;7.26;7.62;7.44;;;;7.44;1310;24795;3958;1297.5;516;1501;9276;25875.5;4767;476;1133;798;579;768;540.5;385;674;2984;501;700;1296;2483;1599;1195;1144;1185;34332;1775;1689.5;786;965;738;5497.5;3115;1180;1019;7500;13826;4294.5;26301;756;634;1104;3155.5;1486;853;4202;999.5;1247;852;339;857.5;1653;1064.5;551.5;1…
PG682-H02-2016-0683;MTX;Non.responder;60;Female;34.8;Caucasian;21;No;No;Yes;Yes;Yes;13;5;0.6;40;60;6.85;6.25;4.19;5.25;;;5.64;7537;70181;1396.5;1576;1102;2073;1205;10590;23302;1023;32494;1085.5;3512;2486;3096;750;1305.5;1315;928;3493;96516;1940;1163;1656;1707;2540;92471.5;34309.5;3597;3881.5;1300;813;69767;6594;1745.5;1782;3559;24772;1587;11811.5;278;653;354.5;926.5;25531;268.5;325;1074;1823;680;…
PG682-H02-2016-0725;MTX;Non.responder;25;Female;24.1;Caucasian;6;No;Yes;Yes;Yes;Yes;49;21;1.6;60;80;6.9;6.2;5.85;5.58;5.58;5.35;5.91;4103;2064.5;4164;452.5;357;751;5180.5;11671;1067.5;593;4045;2539;230;4819;4888;372;544;1101;1345;16538;3108.5;797;4839;591;858;16103;38446;593;879;258;298;361;1939;12989;1873;1808;1965;13552.5;959;8727;150;565;97;385;5107;175;231;9256;1127;474;178.5;663;2305;2348;23…
PG682-H02-2016-0713;MTX;Non.responder;72;Female;24.2;Caucasian;6;No;Yes;No;No;No;15;3;1;45;50;7.1;5.28;6.75;4.63;3.21;3.84;5.14;62;2964;40;41;34;93;217;260;62;82.5;1067.5;60;40;3843;31;47;58;64;41;202.5;610.5;84.5;56;65.5;127;159;79;38;198;81;44;73.5;65;20728;81;107;2536;252;92;111;44;99;31;989;139;47;83;132;3113;78;33;131.5;186;293;60;173;2129.5;120.5;37;7347;42;153;81;114;70;78;1758.5;498;68.5;…
PG682-H02-2016-0676;MTX;Non.responder;66;Male;19.5;Caucasian;20;Yes;Yes;No;No;No;44;12;1.6;75;50;5.87;7.11;5.88;5.58;3.22;3.12;5.13;4280.5;157;400;257.5;163.5;283;859;862;204;247;690.5;1690;342.5;308.5;239;157;319;264.5;201;542;1621;546.5;254;315;462;851;182;234.5;991;222;216;192;303;3001;922;490;162.5;994;305.5;261;109;471.5;77;267.5;604;144;173;17708;861;611.5;173;756;1496;1195;271;996;1497;156…
PG682-H02-2016-0746;MTX;Non.responder;60;Female;25.2;Caucasian;46;Yes;Yes;Yes;Yes;Yes;22;15;1.1;65;45;5.53;5.82;5.05;3.99;5.23;5.8;5.24;4430.5;77374;2102;1797;1171;6142;48626;32068.5;11572.5;839.5;83658.5;4310;806;8170;5671;841;10229.5;6160;3359;14049.5;39491.5;10784;2806;3679;2413;28242.5;87623;5036;13784.5;6311;2454;1300;26151;9141.5;21474.5;6196;2986;54980;1639;18981;715;813;404.5;530.5;1523;3…
PG682-H02-2016-0862;MTX;Non.responder;50;Male;24.2;Caucasian;7;Yes;No;Yes;Yes;Yes;21;16;1.9;60;75;4.48;4.88;4.18;6.01;5.53;4.7;4.96;228;6981;132;174;101;2336;1761;633;1522.5;111;40537;231;128;1111;377;101.5;972;309;105;427;11832;317;376;319;224;1375;30104;15695.5;396;323;104;136;6477;543;340.5;499;220;8454;414;1836;32;137;36;63;125;53;83;199.5;271.5;96.5;50;360;309;277;105;166;38974;195.5;68.5;30…
PG682-H02-2016-0704;MTX;Non.responder;70;Female;21.8;Caucasian;16;No;Yes;Yes;Yes;Yes;49;34;0;25;20;5.37;4.73;5.4;5.58;4.24;4.58;4.98;551;24543;236;386;162;222;4571.5;388;5172;113.5;35630.5;227;235;913;134;143;239;237;419;777;6961.5;835;370;213;2206;300;37698.5;2146.5;506.5;403;175.5;708;40123;921;564.5;409;11334;18280.5;1459;6091;98;235;74;173;578;67;138;234;395;460;122;333;259;304.5;244;284;3483…
PG682-H02-2016-0666;MTX;Non.responder;54;Female;28.5;Caucasian;84;No;No;Yes;Yes;Yes;25;3;0.6;70;65;6.3;7.01;5.2;4.66;3.38;4.32;5.15;1232.5;2632;640.5;634;633;1194;14971;4633;7031;679;6501;1275;406;13659;1258;428;989;517;1283;6093;7518;1477;1073;948;1439;2616;25967;1900;7993.5;548.5;674;537;47258.5;4161;2122;1799.5;1295.5;29759;940;2605;201;1336;218;6611.5;25209;4368;19062;1512.5;1719;814.5;305;99…
PG682-H02-2016-0700;MTX;Non.responder;26;Male;28.5;Caucasian;15;No;No;Yes;Yes;Yes;30;4;1.3;;95;7.31;6.05;;;;;6.68;1497;35274;4605;1294;2153;10241.5;11916;30425.5;13034;1558;13922;2468;682.5;13230;4670;1192.5;2399.5;3748.5;1730;15556;35596;1312;1275;2704;1997;2985;55623.5;9945;38411.5;1103;2129.5;1110;54623;13418.5;12541;2102;12075;82797;2709;17924;79.5;651;85.5;603;1794;105.5;119;399;7500;177;92;…
PG682-H02-2016-0727;MTX;Non.responder;50;Female;28.7;Caucasian;15;No;No;Yes;Yes;Yes;65;16;0.1;;20;4.8;4.97;4.34;4.47;3.95;3.7;4.37;22337;18177;379;669;415.5;2010;41456;590.5;2028;204.5;1994;1036;342;841;983;180;629;358.5;596.5;37388;17441;1503;319.5;972.5;361.5;939;41996;881;2776;4307.5;642;373;5601.5;3179;1950.5;1004;10649;15091.5;567.5;1375;59;163.5;75;2619;263;428;671;21693;336.5;153;105.5;195…
PG682-H02-2016-0668;MTX;Non.responder;71;Female;33.1;Caucasian;24;No;No;No;Yes;Yes;25;1;0.8;30;60;6.82;7.19;6.32;4.54;4.65;5.83;5.89;1304;325;260;214;171;248.5;398.5;391;636;248;493;189.5;236.5;16206;514;181;213;262;211;259.5;9624;521;149;317;3820;700.5;5636;217;684;261;167;179;1703;195;533.5;481.5;148.5;3578;379;656;166.5;285;77.5;138.5;960.5;123;118;5390;798;210;102;328.5;503.5;1353;166;635.5;6…
PG682-H02-2016-0669;MTX;Non.responder;59;Male;;Caucasian;26;No;Yes;No;No;No;48;132;0.9;50;50;5.16;4.53;;;;;4.85;246;540;122;155;94;266;84;827.5;124;292;1354;189;87;224;104;136;174;246.5;119;5700;2305;588.5;99;280;1093;1470;191;89;627;147;109;141;223;126;315;287.5;102;231;316;329;29;383;36.5;144;1161;182.5;110.5;886;1204;286;77.5;618.5;405.5;831;176;1408.5;1559.5;827.5;79;1162;117;912.5;423;615;22…
PG682-H02-2016-0706;MTX;Non.responder;27;Male;23.8;Other;31;Yes;No;No;No;No;15;2;0;30;25;4.61;4.15;4.41;4.42;4.47;4.39;4.41;294.5;168;129;59;74;73;142;212;65;52;173.5;79;81;177;1203;50;54;58;202.5;125;4760;122;41;83.5;79;4594;467;88;234;65;51;52;302;61;71.5;113;68;540.5;106;522.5;33;73;27;335;1935;41;70;209;249;59;56;111;286.5;205;54;104;160.5;84;142;293.5;1068;109;61;91;136;92.5;6797.5;1218;44;9…
PG682-H02-2016-0709;MTX;Non.responder;47;Female;21.3;Other;29;No;No;Yes;Yes;Yes;63;14;2.3;45;50;5.38;4.84;5.63;5.16;4.57;4.86;5.07;358;3322;353.5;558.5;676;692;886;1098;1190;427;1484;339;2572;784;1043.5;496;631;664;404;582;15784.5;454;310;653.5;2924;757;5130;4608.5;1532;401;357;346.5;3516.5;558.5;506;1541.5;917.5;1818.5;725;447;144;400;1281;35182;1616;30540;58541.5;1017;1367.5;666.5;634;561;12408…
PG682-H02-2016-0710;MTX;Non.responder;58;Male;35.7;Caucasian;46;No;No;Yes;Yes;Yes;16;4;0;10;10;5.96;5.78;5.44;4.19;2.98;4.43;4.8;3702;66194;4297;1301;535;29196.5;45041;32356;13516;925;12580;15803.5;2411;12333;2158;456;7092;1703;835;6289;48361.5;12745;2151;5735;5118;33298;91300;7360;9113;10842;1588.5;2927;38675;14355.5;22991.5;15502;20785.5;86520;3323;29231;829.5;1381.5;618;2436;3944;1874.5;7419.5…
PG682-H02-2016-0714;MTX;Non.responder;53;Female;20.3;Caucasian;84;No;No;Yes;Yes;Yes;7;4;0.6;70;70;7.52;5.73;5.36;4.59;3.6;3.12;4.99;2348;48993;920;1028.5;226;1193;25669;15483;3486;177;1467;2004;204.5;5161.5;542;150;4886;611.5;3645;1380;36194;3620.5;2007.5;2403;510;11752;56347;4222;2183;2117;1400;166;3334;7054;3711;2995.5;6552.5;43478;6907;10177.5;77;351.5;67;164;2291;68;92;283;615;138.5;65;190;55…
PG682-H02-2016-0728;MTX;Non.responder;45;Female;26.8;Caucasian;60;Yes;No;Yes;Yes;Yes;30;25;0.9;65;30;7.31;6.98;5.66;7.33;;;6.82;14032.5;1532.5;556;540;864;712.5;3085;4377;2762.5;447;2179;1022.5;247.5;1401.5;943.5;429;1271;2827.5;714;967.5;3781;879;300.5;2190;1109;1653;29070;3299;2150.5;1471;838;440.5;12314;2226.5;2833;1010;11781;2693;778;3745;150;3347;56.5;412;786;631;1100;16819;833;217.5;96;631;…
PG682-H02-2016-0741;MTX;Non.responder;75;Female;32.8;Caucasian;14;No;Yes;Yes;Yes;Yes;49;30;1.5;65;55;5.94;5.73;5.05;3.66;4.04;4.05;4.75;10231;48603;975;646;378;4813;5677;12051;6095;596;1500;618;366;9350;794;419;705;612;2742;3564;53888;1377.5;498;871;965.5;2965;64045;3235;3602;7877;1120;507;23509;2425;7923;3131;7932;84360;1140;14909.5;230;843;337;11315;1014;10617.5;32494;6411;1471;1279;346;1174.5;…
PG682-H02-2016-0742;MTX;Non.responder;71;Female;25.1;Caucasian;72;Yes;No;No;Yes;Yes;21;13;1;80;70;6.52;5.71;6.08;5.71;6.01;6;6.01;1234.5;3108;364;345;258;868;1252.5;8590;2632;448;21061.5;696;204.5;1149;276;277;514;976.5;292.5;1060;8934.5;1440.5;199;399;1036;1454.5;957;848;1399;282;291;248.5;3297;604.5;585.5;708;386;33263.5;822;296.5;92.5;491.5;61;152;811.5;155;146;1552.5;2331.5;271;95.5;820;668;6…
PG682-H02-2016-0717;MTX;Responder;46;Female;25.1;Caucasian;73;No;No;Yes;Yes;Yes;26;33;1;30;50;2.62;1.82;1.95;0.77;1.05;2.18;1.73;8301.5;11563;256;635;216.5;1268;13119;1940.5;3631;263;2536.5;2363.5;214;9773.5;357;159;368;539;403;989;10557;660;947;433;372;1593;33194.5;14263;563;325;426;1582;29747.5;872.5;4781;647;1310;1845.5;400;1200;305;865.5;231;711;833.5;189;359.5;6986;1270.5;1742;421.5;1814.5;1…
PG682-H02-2016-0719;MTX;Responder;56;Female;25;Caucasian;10;No;Yes;Yes;No;Yes;13;1.9;0.6;65;80;4.86;3.92;3.47;1.96;2.59;1.62;3.07;493.5;25025;173;159;116;187;2952;861.5;422;181;371.5;431;99;1548;313;116.5;234.5;12768;416.5;240.5;590.5;620;140;631.5;256;1462.5;15434;383;640;405.5;156;2016;200;516;534;986;344;2578;3198;8878;87;162;49;136;3326;144;105.5;1325;1269;214;79;285.5;446;416;130;434;594;399…
PG682-H02-2016-0732;MTX;Responder;62;Male;25.8;Caucasian;36;No;Yes;Yes;Yes;Yes;42;36;1.9;60;70;3.72;2.36;3.17;2.73;2.17;2.17;2.72;1914;41674.5;1319;1466.5;629;1876.5;18464.5;26749;4546;357;4477;2585;409.5;3165;4469.5;273;2948;2066;2996;2572.5;13156;4341;1408;1650.5;954.5;11180;50268.5;1756;3935;2040;1668;495;2042;7949;9082;5655.5;8506;53727;1042;28564;5281;2105.5;83;179.5;827;187;156;781;5138.5;3…
PG682-H02-2016-0673;MTX;Responder;57;Female;32.8;Caucasian;24;No;Yes;Yes;Yes;Yes;6;6;1;75;90;3.34;3.01;1.92;3.45;1.61;2.58;2.65;29230.5;9355;316;271.5;186;2902.5;746;5154;4803;371.5;2086;341;180;18301.5;947;230;617;499.5;304.5;744;49499;514;199;1252;715;1224.5;22888;1509;1104.5;1787.5;198;223;19579;1371;455;564;909;17523;629;4666;71;299;66;232;483;145;128;37687;1208;222;88;435.5;520;1709;164;1077…
PG682-H02-2016-0749;MTX;Responder;46;Male;24.2;Caucasian;38;No;Yes;Yes;Yes;Yes;56;35;1.9;50;80;3.37;3.41;2.45;2.31;2.78;1.88;2.7;30862;27369;688;435;221;1600;14733;7047;2004.5;645;3981;1468;234;2633.5;7285.5;280;821;2197.5;560.5;1724;7478.5;1137;826.5;971;1316.5;5301.5;44788;1665;2179;1561;479;462;2437;2062;2617;1877;894.5;21073;672.5;4467;200;1146.5;117;354;3803;421;243;15521.5;2587;808;269;1227…
PG682-H02-2016-0693;MTX;Responder;32;Female;;Caucasian;41;No;No;Yes;Yes;Yes;45;20;1.6;70;40;3.48;3.98;4.18;3.49;1.96;2.29;3.23;1959;4331;1122;1166;867;1837.5;4765;2679.5;4629.5;727.5;1467;1249;937.5;3743.5;2100.5;724.5;1465;873;1105;1437.5;6042;1710;923;3788;920;2661;14325;1334;2723;1076;1150.5;1016;19855;1245;10518;2509;1017;2544;1470;1704;288;705;236;6617;491;365;499;920;1530;923.5;562;1553;131…
PG682-H02-2016-0729;MTX;Responder;46;Female;25.1;Caucasian;12;No;Yes;Yes;Yes;Yes;5;1;0.4;70;20;3.49;2.31;3.23;2.79;1.96;2.5;2.71;641;8187;362;377;399;4706;10083;2775;4971.5;332;9097;1415;208;519;552;258;987;414;398;3641;18096.5;14026;4246;650.5;747;1470;24370.5;3072;2436;445.5;363;4843.5;31206.5;6450;916;1786;4891;7023;757;3881.5;203;200;70.5;3912;335.5;4136;13094.5;275;318.5;308.5;86;248.5;219;6…
PG682-H02-2016-0858;MTX;Responder;41;Female;21.5;Caucasian;9;Yes;Yes;Yes;Yes;Yes;81;5;1.8;70;30;3.64;3.83;2.53;1.27;1.32;2.47;2.51;251.5;3924;161.5;159;111;479.5;876.5;796.5;630.5;173;2210.5;238;125.5;318.5;519;95.5;240.5;756;334;282;5465;433;225;406.5;278;825;831;225.5;1303;238;141;138;1556;429.5;441;566;193;1101;239;1175;62;222;76;116;3534;85;102;398;4255;173;67.5;298;619;786;139;411;2539.5;333…
PG682-H02-2016-0730;MTX;Responder;39;Female;23.7;Caucasian;26;Yes;Yes;Yes;Yes;Yes;11;7;1.1;25;75;4.58;3.28;3.9;1.95;1.4;1.25;2.73;11759;32586;176;189;127;802;2580;407.5;549;523;1005.5;358;117;4152;464;142;220;149;393.5;3027;1941.5;412;287;2141;994;1018;1437;546;1023;356;145;283;2388;1134.5;342;404.5;461;4144.5;337.5;3712.5;191.5;329;197;219;665;142;152;765.5;887;252;140;640.5;1872;675;194.5;747;4…
PG682-H02-2016-0682;MTX;Responder;37;Male;28.8;Caucasian;58;Yes;No;Yes;Yes;Yes;64;19;1.3;;70;4.62;3.61;2.82;2.18;0.49;1.81;2.59;728;9961.5;624.5;489;377.5;1670.5;11023;1890;1377.5;531;1091.5;1321.5;369;1292.5;1088;300.5;1014;884;913;1085;9855;1405;586;1971;931;3214.5;13068;1733;1756;1214;535;2307;14734;1449;2276;1797;858;8833;1293.5;7077;283;1301;152;449.5;1888;206;234;943;3543;755.5;247.5;858;14…
PG682-H02-2016-0721;MTX;Responder;58;Male;30.2;Caucasian;14;No;No;Yes;Yes;Yes;45;47;1.5;;65;5.49;4.57;1.46;1.58;1.85;1.75;2.78;357.5;24014;408;327;217;1127.5;5706;28679;2223.5;162;12657.5;429;174;494.5;380;207;1053;302.5;286;2753.5;49890;521.5;319;1156.5;1317;1277;39526;667;772.5;475;684;336;22072.5;1584.5;547;1064;388;45133;404;3531;105;214;45;115.5;364;101;91;320;597;173;101;228;330.5;14377.5;1…
PG682-H02-2016-0686;MTX;Responder;49;Male;26.1;Caucasian;19;Yes;Yes;Yes;Yes;Yes;49;89;2.6;85;60;4.09;4.12;2.74;2.6;2.39;2.53;3.08;362;3003;468;605;435.5;4597;1750;725;5287;397;30632;3398;420;2057;601;283.5;1207;611;727;3335.5;75133;1005;507;599;768;1462;4350;1625;1738;709.5;548;361;16379;951.5;1741;883.5;2452;10101;794.5;2079.5;77;386.5;78;243;612;201;151;595;974.5;304;144.5;648;1603;723;212;1140…
PG682-H02-2016-0689;MTX;Responder;38;Female;22.8;Caucasian;29;No;Yes;Yes;Yes;Yes;90;235;1;80;70;5.37;5.22;4.5;1.55;3.31;1.97;3.65;741;1731;164.5;199;179;1057;10341;285;7706;226;931;209;124.5;613.5;297;142;234.5;219;844.5;1034.5;51176.5;654;141;347;907;569;1663;221;1290;836;185;375;8264;324.5;520;316.5;1313;24382;282.5;28426;159;402.5;1466;23049;560.5;23256;37147;502;938;706;189;749;307;662;241;76…
PG682-H02-2016-0759;MTX;Responder;45;Female;18.5;Caucasian;33;No;Yes;Yes;Yes;Yes;18;17;0.8;;30;3.69;3.71;2.88;1.65;1.96;2.52;2.74;2176;27668;247.5;575.5;139.5;238.5;15864;3291.5;893;204.5;365.5;668;89;3671;605;119.5;888.5;587.5;1427;652;5477.5;605.5;238;464;481;3254;57542;481;988;479;266;163.5;539;2309.5;460.5;1107.5;3411;21360;183;2498.5;172;169;156;9441;1161;8720;25462;285;417.5;592;74;171.5;28…
PG682-H02-2016-0701;MTX;Responder;49;Female;23.7;Caucasian;15;No;Yes;Yes;Yes;Yes;66;21;2;70;70;4.5;2.88;2.89;2.26;1.55;1.62;2.62;848;12255;165;224;115;390;7882;1156;942;182;901.5;1002;92.5;1266;771;131;252;1643;2317;4664;7554;964;236;437;230;8227;50763;1062.5;419;476;582;128.5;792;348;626;1223;174;3089.5;301;3257;54;246;46;82.5;3469;109;104;1336.5;1326;129;59;289;1025;345.5;98;399;1040;591;63;105…
PG682-H02-2016-0716;MTX;Responder;50;Male;25.1;Caucasian;59;No;Yes;Yes;Yes;Yes;38;15;1.5;35;50;4.94;1.88;2.17;2.69;3;2.17;2.81;2128;34895.5;464;493;380;745.5;241;1851.5;943;275;2080;4470.5;378;690;4089.5;240;863.5;565;472;781.5;3635;1113;501;672.5;444.5;1211;1959.5;414;2167;544;530;364.5;1144;603;1371;1116;399;3589;576.5;703.5;767;1252;427.5;1497;1009.5;355;752;2639.5;2752;2788.5;772;2511.5;408;8…
PG682-H02-2016-0744;MTX;Responder;27;Female;19.7;Caucasian;82;No;Yes;Yes;Yes;Yes;44;58;2.3;;70;4.41;1.82;1.46;1.46;1.13;1.13;1.9;1496;34987;323.5;219;122;352;7428.5;5392;666.5;216;7657;13808.5;302;946;147;176.5;396.5;253.5;718;17541;2349;442;413;335;463;6081;46190;490;1887;919;699;168;225;7232.5;1233;794.5;275;13827;429;7704.5;89;275;100;191;850;109;140;4436;551;226;123;326;846;787;168;452;6663;8…
PG682-H02-2016-0687;MTX;Responder;70;Female;22.6;Caucasian;116;No;No;No;No;No;44;22;1.1;75;70;5.16;3.87;2.22;1.68;1.96;2.1;2.83;171;1124;157;130;97;498;175;203.5;130;111;172;267;81;4802;795.5;127;118.5;176;94;165;819;282;96.5;625;276;447;245;116;316;169;108;99;157;136;158;324;162;433;191;1108.5;148;170;44;111.5;561;88.5;99;261.5;1020;149;58;367;268;387;109.5;172;390;304;53;10768.5;1175;158.5;132;…
PG682-H02-2016-0738;MTX;Responder;53;Male;34.3;Caucasian;18;No;No;No;Yes;Yes;27;2.3;0.5;80;60;5.74;4.89;2.48;1.96;2.32;1.33;3.12;2300;28082;573;441.5;310;14023;13506;5235;6786;423.5;3362;9465;222.5;3422;336;368.5;7041;11978.5;1411;24198;8998;1204;438;1558;805.5;8542;53038;4374;2034;2499;1457.5;944;43363;7002;2608;1727;2737;41916;708;8466.5;122;608;100;16282;969;317;197.5;1435;1831;643;261.5;853;6…
PG682-H02-2016-0740;MTX;Responder;50;Female;23.1;Caucasian;28;Yes;Yes;Yes;Yes;Yes;27;35;0.5;;30;4.32;1.94;0.77;1.05;1.18;;1.85;420;1446;297;314;376;389;4488;1422;1243.5;350.5;35159;492;190;1039;830.5;206.5;290;332;217;2076;14407;497;200;395.5;499;548;39319;2857;388;884;354;654.5;38503;847.5;11424;621;903;4876;458;20923.5;68;824;52;2841;5877;96.5;122;620;1511;299.5;99.5;369;361;485;134;656;36296.5…
PG682-H02-2016-0745;MTX;Responder;56;Male;22.3;Caucasian;31;Yes;Yes;No;No;No;13;8.4;0.1;80;65;4.62;3.76;3.37;2.39;1.47;1.68;2.88;165;1448.5;148;162;121;191;188;327.5;150;172;310;166;134;200;118;182.5;219;117;148;268;625.5;330;110;521.5;354;539;157.5;127;505;143;127;139;153;111.5;268;255;118;231;280.5;6325.5;48.5;289;47;139;544;114;107;377;7321;194;77.5;312;1972;560;138;502;395;362.5;116.5;514.5;1…
PG682-H02-2016-0756;MTX;Responder;63;Female;23.6;Caucasian;28;No;Yes;Yes;Yes;Yes;8;0.6;0.9;40;45;6.15;4.62;4.69;2.97;2.55;2.27;3.88;7703;40491;3329.5;1151;416;6473.5;41961.5;25657;8454;458;8170;14872;540;14262;1003;339;5102;4118.5;1395;5601;29277;6510;6109;5946;906.5;18729;40123;8876;12717;5890;1288;1469;18590.5;17889.5;17063;12253;4338;40698;1148.5;27898;173;416;274;433;479.5;128;181;28989.5;665…
PG682-H02-2016-0794;TCZ;Non.responder;43;Female;36.9;Other;26;No;No;Yes;Yes;Yes;78;36;2.6;80;90;6.76;3.58;2.79;2.9;2.95;2.82;3.63;1775.5;37664;738;851;769.5;17659.5;33838;3375;8961;2014.5;2132;1568;818;5521;1306;647;883;765;1117;14192;128205.5;1482;734.5;1091;1792;5705.5;69813;5893;5282;953;681;737;93483;2064;15726;1500;4713;77006;1249.5;7409;459;1141.5;402;11495;1685;7072.5;18453;2178;5365;2125;…
PG682-H02-2016-0796;TCZ;Non.responder;47;Female;31.2;Caucasian;17;No;No;No;No;No;15;18;1.8;;60;6.13;2.95;3.09;5.11;5.39;4.94;4.60;215;364;427;457;341.5;1558.5;183;5812.5;322;244;563;285;564;585.5;229;300;451;267;316;508;847;745.5;304.5;337;391.5;786;221;198;1188.5;278;343;295.5;379;311;496;13890;251;1946.5;665.5;298;108.5;375;104;6694;3065;141.5;151;494.5;891.5;491.5;281;549;515;6457.5;267;745.5;…
PG682-H02-2016-0765;TCZ;Responder;29;Female;19.6;Caucasian;24;No;Yes;No;Yes;Yes;53;52;0.9;35;75;5.29;2.71;1.8;1.32;1.25;0.63;2.17;359;786;377;338.5;325;360;492;2070;496;333;2616;860;276;1029;1807;345;323;611;1774.5;1291;5173.5;505;569;3513;440.5;513.5;466;822.5;319;290;337;313;1294;1867.5;452.5;414.5;453;2080;544.5;851;111;136;35;156;15891;104;86;304;665;126;47;197;4321;429;81;266.5;1369;376;55;1…
PG682-H02-2016-0828;TCZ;Responder;72;Male;26.4;Caucasian;18;No;Yes;No;No;No;28;9;0.3;55;30;5.69;1.94;0.77;1.87;2.01;0.36;2.11;456.5;917;635;799;623;556.5;630;8241;935;369;1343.5;2928;401.5;2751.5;1297;249;1451;654;929;4878;1569.5;1764;534;1082;517;1921;508.5;1147;2596;1193.5;847.5;518;2306;1591;3891;2244;493;3124;1171.5;1132;69;789.5;71;564;4951.5;837;1783.5;613.5;749.5;229;130;387.5;815;6434;177…
PG682-H02-2016-0778;TCZ;Responder;40;Female;25.5;Caucasian;23;No;Yes;Yes;Yes;Yes;2;1.99;0.1;30;50;4.22;2.11;1.95;1.25;1.25;1.61;2.07;544;2720;369;339.5;275;701;5311;47224;1975;274;47247;470;209.5;4567;1445;177;1474;587;565;7890;6170;915;455;392;449;2021.5;23922;1655;1008;768;362;250;15550;920;1283;767;782;9122;418.5;3886;73;261.5;2324.5;21233.5;310;20314;33689;761;569;191;83.5;414;472;33758;129.5…
PG682-H02-2016-0782;TCZ;Non.responder;26;Female;38.1;Caucasian;35;Yes;Yes;No;No;No;76;168;1.1;40;80;5.82;4.68;4.3;4.31;3.9;3.41;4.40;24589;1712;124;148.5;109;145;107;178;112;210;2182.5;132.5;159;182;91;107;121;164.5;114;5339;1140;320.5;96;141.5;406;674;133;107;246.5;319;107;633;154;103;181;207;127.5;251;340;151;73.5;256;32;154.5;3456.5;110;93;27541.5;1804;215;64.5;366.5;374;453;125;759;4199.5;498…
PG682-H02-2016-0808;TCZ;Responder;28;Female;21.7;Caucasian;69;No;Yes;Yes;Yes;Yes;11;4;0.8;70;70;3.63;1.87;1.11;1.18;0.56;0.91;1.54;2276.5;14373;296;214.5;282.5;380;6904;499;617;264;46247.5;739;140;18085;962;114;2365.5;512.5;1167;637.5;13129;294;308;1758;421;2794;1560.5;359.5;302;250.5;259;235;9163;5231;324;450;29345;1952.5;673.5;352;167;329;82;560.5;805;129;167;1243;7405;380;132;634;673.5;1241;16…
PG682-H02-2016-0834;TCZ;Responder;48;Female;23.3;Caucasian;22;Yes;No;Yes;Yes;Yes;29;10;1.8;60;70;6.48;3.26;2.57;0.98;1.12;1.05;2.58;412;17695;272;340;96;1124;7748;4192;2374;123.5;1277;595;59;1068;132;64;1638;844;401;617;511;752;325;310;392;6507;44995;4557.5;756;1319;179.5;912;34562;1428;1570.5;535;853;18913;1896;7114;51.5;129;28;55;256.5;49.5;84;185.5;2302;246.5;47;151;203;392;57;237;118;184;39;2…
PG682-H02-2016-0812;TCZ;Non.responder;56;Female;22.1;Caucasian;35;Yes;Yes;Yes;Yes;Yes;35;44;2;75;60;4.51;4.35;3.04;2.29;2.86;3.69;3.46;3829;42800.5;1446;1207;1027;5815;31161;20038.5;10711.5;2775.5;7466;7378;409;2794.5;1556;474;9486;1501;1681.5;8477;38790;7846;3539.5;5242.5;781.5;25450.5;44673;14852;2926;3931;1641;2076;42237;14656.5;12281;6470;4704;50832;2297;14970;112;142.5;40;208;324;52;84;1249.…
PG682-H02-2016-0830;TCZ;Responder;55;Female;26.4;Caucasian;49;Yes;Yes;Yes;Yes;Yes;17;8.9;0.6;45;60;4.89;2.11;1.25;0.63;;1.18;2.01;402;17119;1254;530;579.5;759.5;23141;7597;7754.5;285;16301;2634.5;233;905;1055;263.5;8608;1150;1064;7321;3469;4000;611.5;1515.5;711;13455;82016;3808.5;4077;2925;1148.5;299;38767.5;6300;9750;2333;1507;26772;397;11887;32;118;30;180;288;57;73;199.5;443;100;41;144;276.5;26…
PG682-H02-2016-0761;TCZ;Responder;52;Female;25.5;Caucasian;35;No;Yes;Yes;Yes;Yes;22;6.1;0.8;60;40;6.13;2.62;1.49;1.12;1.12;1.11;2.27;263.5;11103;156;255;129;213.5;2033;400;410;265.5;9668;210;124;1995;312.5;163;878;391.5;2274;177;7577;293.5;185.5;373;418;1069.5;39709;385.5;2002;246.5;150;185.5;301;390;257.5;675;305.5;1264;297;2437;213;242;72;2038;446;104;113;480;2885.5;256;89;329;416.5;652;205;866…
PG682-H02-2016-0801;TCZ;Non.responder;59;Female;28.1;Caucasian;24;No;No;Yes;Yes;Yes;95;66;0.8;;50;7.51;2.93;3.47;3.64;3.93;5.09;4.43;8572;39066;10490;10221;12050;15779.5;29897;24566;33631.5;7353;43984;14413;3788.5;49384;15482;7060;6467;12470;14857;21119;59219;1569.5;3722.5;6256.5;9099;6702;46282;19326;1367;1329.5;10259;17096;49292;43869;40422;9936;30839;52348;15990;27852;110;209;48;167;208;81;91;…
PG682-H02-2016-0805;TCZ;Non.responder;78;Female;18.8;Caucasian;27;No;No;No;No;No;56;6;1.5;;30;7.8;3.87;3.15;3.63;2.55;3.27;4.05;243.5;233;329;430;370;432;295;6203;391;357.5;417.5;470;248;361;520;229.5;342.5;266.5;345;1288;6749;339.5;351;366;686;349;253;218;556;287;353.5;293;296;378;444;515;359.5;540;490;296;116;360;669;28564;406;25485;61241.5;480.5;477.5;403;193;530;703;5952;575;518;541.5;582;134…
PG682-H02-2016-0779;TCZ;Non.responder;55;Female;26.5;Caucasian;30;No;No;Yes;Yes;Yes;20;14;1;;60;5.8;4.19;4.88;2.87;2.39;3.22;3.89;287;3040;152;137;122;534;20130;336;1585;132.5;3228;167;228.5;2342.5;159;182;201;225.5;175.5;253;10188;292;351;751.5;230;485;15575;494;4046;216;144;160.5;4820;395.5;288;798.5;1036;3289;276;417;43;228;35;68;266;87;89;281.5;593;145;59;174;274;386.5;94;291;3223.5;239;470;3…
PG682-H02-2016-0806;TCZ;Responder;42;Male;24.2;Caucasian;22;Yes;No;Yes;Yes;Yes;10;1;1.3;45;60;7.29;3.27;1.95;1.54;0.7;0.63;2.56;52992;63091.5;2726;1155;655;21234;58760;25990;13709.5;473;12041.5;12654;661;23692.5;2357.5;353.5;6690;7755;835.5;5760;27921;10400;4066;1707;842.5;23462.5;68790.5;7895;11883.5;4778;2102;2930;50153.5;23853;24749;11706.5;4222;49844;1405;24002.5;345;925;204.5;542;792;168;337…
PG682-H02-2016-0821;TCZ;Non.responder;22;Female;29;Caucasian;25;No;No;Yes;No;Yes;36;7;2.4;;60;6.37;3.36;;;;;4.87;550;11300;506;171;113;6581;3205;2514;1650;204;35906.5;593;128.5;1237;550.5;146;964;3692.5;700;1523;13668;438;3957;310;274;2794;17112;891;749;419;209;217;745;656.5;520;579;213;12286;309;1587;63;405;52;159;299.5;95;159.5;525;677;227.5;88;335;690;552;124;456;41318;395;160;384;216;393;264;…
PG682-H02-2016-0780;TCZ;Responder;56;Male;25.5;Caucasian;59;No;Yes;Yes;Yes;Yes;44;33;1.1;30;40;5;2.36;1.51;2.01;1.51;1.63;2.34;374;23244.5;302;236;152;704;6594;667;2276.5;314.5;573;309;140;10589;697;193.5;5073.5;201;317;733;2863.5;410.5;2035;302;2004;1296;53692.5;7814;2500;420;173;177.5;54531.5;1011;372;609.5;287;16585.5;606;8876;1125;226.5;62;183;600;98;113;409;12452.5;192.5;91;1008;470.5;635.5;…
PG682-H02-2016-0789;TCZ;Responder;43;Female;28.7;Caucasian;27;Yes;Yes;Yes;Yes;Yes;53;9.4;1.9;75;70;3.58;1.2;1.12;0.63;1.2;0.49;1.37;52566.5;19786;860;571;505.5;9151.5;34148;22612;9066;236;22600.5;2884;229;4222;631;207.5;4083;3407;727;6580;78752.5;10582;1918;429;461;17773;47339;26139.5;202;1289;744;205.5;29989;5790;16263;5659.5;4121.5;39089;1467;32976;219;301;177.5;187;106;61;174;62735;892.5;253;1…
PG682-H02-2016-0831;TCZ;Non.responder;55;Female;23;Other;21;Yes;No;Yes;Yes;Yes;93;52;1.1;90;50;5.67;4.79;3.02;3.36;2.1;3.12;3.68;3800.5;40100;1323;1822;2293;19682.5;24623;10950;10405.5;1119.5;7279;1770.5;792;1731;3460;866.5;2588;1903;1238;7682;16324.5;2498;962;968.5;2002;10426.5;55313;4601.5;1700;1470;4547.5;701.5;18073.5;12269;12903.5;2705;5385;39146.5;1410.5;4132.5;279;381.5;120;512;275;426.5;8…
PG682-H02-2016-0847;TCZ;Responder;38;Female;29.7;Caucasian;153;No;Yes;Yes;Yes;Yes;13;3;0.3;50;60;3.84;1.87;1.48;0.63;0.49;0.84;1.53;16031;19694;1035;931;458.5;729;1203.5;6425;5841;577.5;36929;907;269;1856;291;441.5;1062;569;367.5;14222;16364;717;338;1266;585.5;798.5;57473;9690;444.5;1038;441;487.5;11668;1706;1093;1282;12216;20486.5;1871;2266;207;380;169;4544.5;5564;10276.5;19326.5;399;534;493;177…
PG682-H02-2016-0851;TCZ;Responder;60;Female;23.9;Caucasian;17;No;No;No;No;No;43;92;1.9;80;75;5.57;2.25;0.91;2.03;1.77;1.11;2.27;194;133;79;85;49;1125.5;1220;417;75;199;424;1415;45;236;625.5;90;131;111;101;220;1914.5;400;128.5;239;485.5;610;88;46;410.5;156;77;78;146;128.5;663;220;66;1151;224.5;185;44;346;47;132;553;128;103;488.5;758;201;71;927.5;1937;644;142;725.5;836;1228;63;679;483.5;575;328.5;3…
PG682-H02-2016-0791;TCZ;Non.responder;68;Female;28.4;Caucasian;23;Yes;Yes;Yes;No;Yes;72;32;1.1;75;85;5.38;3.03;3.39;2.25;;3.01;3.41;2093.5;2256.5;331;390;268;356;167;615;2081;420;767.5;311;226;369;446;295.5;1128.5;273;405.5;2131.5;2126;1185;264;708.5;897;1640.5;1110;514.5;2052;547.5;291;319;1220;480;738;1419;412;4243;651.5;299;98;5973;118;1999;990;2731;7909;3219;1473;453;156.5;752;480;994.5;315;1…
PG682-H02-2016-0792;TCZ;Responder;52;Female;23.4;Caucasian;51;No;Yes;Yes;Yes;Yes;73;3;1;30;60;4.04;0.7;0.77;0.7;1.54;0.7;1.41;677;614;506;695;480;533;775;614;628.5;311;7085;540;398;513;424.5;400;636;366;507.5;635.5;2394;646;461;727;440.5;1108.5;802.5;395;1518;488;536;483;983.5;473;822;972.5;390;870;1323;2877;251;334.5;141;590;11760;158;228;937;631.5;599.5;243;568;732.5;784;305;836;8422.5;567;206;…
PG682-H02-2016-0768;TCZ;Responder;61;Female;24.8;Caucasian;14;No;No;Yes;Yes;Yes;18;8;2.1;;70;5.8;2.86;1.48;1.4;1.04;1.05;2.27;37136;29954.5;3026;3531;2569.5;2716;2934;1996;5743;833;8860;2974;2240;4657;2433;842;6065.5;2734.5;5724;5906;13282.5;7125.5;2282;4186.5;2031;6182.5;55795;4295;14666;3235;4154.5;2400.5;6578;5729;12608;8916;3603;4753;3195;4262;117;947;117;684.5;1563;765;223.5;53440;6435.5;653…
PG682-H02-2016-0827;TCZ;Non.responder;32;Female;23.7;Caucasian;235;No;Yes;Yes;Yes;Yes;31;8;;;40;3.46;3.32;3.57;2.65;3.25;2.3;3.09;206;650.5;222;99;98.5;1075;2469;1331;2069;101;1061;237.5;77.5;691;974.5;81.5;216;124;702;9606;2753;284;107;230;196;1429;9812;5047.5;238;881;129.5;142;2748.5;1147;2546.5;494.5;255;10197;206;3024.5;55;136;34;97;848;53;108;145.5;670;90;44;436;394.5;9453.5;76;109;597.5;114…
PG682-H02-2016-0776;TCZ;Responder;41;Female;22.7;Caucasian;27;No;No;Yes;Yes;Yes;16;3;1;;50;5.27;2.45;1.44;1.25;1.4;1.05;2.14;189;640;166;158.5;120;307;6914;513;309.5;144.5;446;227;107.5;217;1404;208;161.5;318;162;1066;3361;301;105.5;387.5;237;1372.5;17253;7163;449.5;1112;166;114;8924.5;713;322.5;317.5;5968;1651.5;260;1517.5;36;103;31;756.5;8403;55;83;245.5;516.5;91.5;33.5;385.5;758;241;61;254.5;2…
PG682-H02-2016-0799;TCZ;Responder;26;Female;21.9;Caucasian;30;No;No;No;Yes;Yes;7;14;0.8;30;60;5.46;1.27;1.69;1.69;1.55;1.41;2.18;4953;1352;178;195;117;386;6579.5;4645.5;336;128;409;287;104;7255;236;104.5;192;367;161;6066;8301;275;118;206;250;522;46971;473;854;140.5;162;120;3737;3199.5;483;458.5;3765;5330;211.5;977;6607;281;72;113;1098;85;110;10195;821;214;79.5;215;775;4211;129.5;298.5;374;278;86;…
PG682-H02-2016-0803;TCZ;Responder;58;Female;24.8;Caucasian;15;No;No;No;No;No;3;24;1.9;30;85;4.57;2.18;1.82;2.74;1.05;0.63;2.17;783;1197;884;787;496;1322;281;4508;697;924;995;726;496;8700;666;482;954;687.5;715;1683;4987;1789;468;1278;1904;3133.5;505.5;427;2833;1516;600;628;1091;624.5;1339;2021.5;730;1234;1555.5;680;108;1296;104;519;10953.5;687.5;887;2300.5;4283.5;967;249;2995;1148.5;6433;586;4094.…
PG682-H02-2016-0766;TCZ;Responder;20;Female;23.7;Caucasian;28;No;Yes;No;No;No;63;21;1.9;40;40;4.84;0.77;1.48;1.2;0.77;0.63;1.62;96;170;63;57;44;88.5;6738;182;56;133;119;75;44.5;501.5;65;54.5;68;72;133;434;759;155;51;84;190.5;220;91;45;140;92;47.5;54;98;57;216;125;53;329;108;69;43;156.5;33;94;381;65;87;230;375;140;52;217;240;301;71;411;232.5;252.5;61.5;966;87;268;117;236;125;725;1704.5;1218;88.5;2…
PG682-H02-2016-0767;TCZ;Responder;62;Female;20.5;Caucasian;26;No;No;Yes;No;Yes;8;4;0;10;50;5;1.7;0.91;1.53;0.49;0.49;1.69;420;6731;548;390;429.5;776.5;17718;8741;5038.5;457;3261;1262.5;191;2629;667;230;444;636.5;404;782;5833;660;3299;1664;665;5291;9967;998;964.5;6604;407.5;340;14899.5;4164;27334.5;3489;9526;20016;699;3152;126;157;202;512;170;153;284;252;1268.5;140;80;172;263;924;110;348.5;278;256…
PG682-H02-2016-0813;TCZ;Non.responder;68;Female;27.5;Caucasian;19;No;Yes;No;Yes;Yes;48;15;;40;25;4.54;4.64;1.62;4.04;2.96;3.85;3.61;2079;21405.5;317.5;346.5;232.5;595.5;392;6557;361;239;1228;533;245;2986;11237.5;189.5;536;284;404;1042.5;8956;1070;241;378;353.5;2919;480;650.5;1255;1401.5;354.5;491;737;472;1132;1152.5;230;1705;528;333;69.5;416;1701.5;27875;296;26496;43869;7327;7382.5;242;106;433;69…
PG682-H02-2016-0814;TCZ;Non.responder;33;Male;21;Caucasian;27;No;Yes;No;No;No;18;4;0;20;30;5.9;3.53;3.8;4.13;1.62;2.93;3.65;373.5;2601.5;158;144;104;195;512;711.5;165;1131;3963.5;152;96;389.5;848.5;130;151;592;9165.5;170;2669;176.5;197;229.5;338.5;908.5;101;156;269.5;395;111;175;357;164;233;270;116;1369;215;900;581;1436;414.5;976;3950;304;681.5;761;2695.5;2305.5;681;1719;884;2907;707.5;1456.5;656…
PG682-H02-2016-0820;TCZ;Responder;55;Female;21.8;Caucasian;71;No;Yes;No;No;No;10;7;1.4;30;50;4.42;2.31;1.25;0.49;0.49;0.49;1.58;351.5;640.5;184;229;163;223;408.5;458;226;484;5585;407.5;144;404;495;262;327;170;323.5;1545;2175;537;164;494;749;1443;13779;372.5;1480;424;161;340;3304;183;615;1350.5;12126;1473;413.5;419;396;691.5;525.5;479.5;783;212;253;1070.5;1918;552.5;226.5;755;1418;1051.5;365;1709;…
PG682-H02-2016-0822;TCZ;Responder;44;Female;22.8;Caucasian;10;No;No;Yes;No;Yes;27;7;1.5;60;50;5.83;3.07;0.77;0.63;0.63;1.2;2.02;307;4679.5;234;221.5;174;517;369;457.5;2399;139;996.5;291.5;174;12934.5;176;129;330;274;216;620;4342.5;559.5;221;300;272;674;28449;292;996;315;241;181;11750;302;456.5;544;349;481;322;372;58;193;52.5;107;212;140;97;246;762;121;59.5;222;263;974;86;253;1022;230;88.5;28541;8…
PG682-H02-2016-0840;TCZ;Responder;53;Male;25.5;Caucasian;73;No;No;Yes;Yes;Yes;41;10;0.4;40;30;4.27;3.57;2.36;0.77;1.47;0.91;2.23;13493;39066;1678;1316;415;6605.5;30839;18246;6465;467;7578;8712;430;6762.5;4703;351;3338;2210;859;5636;27921;6920.5;1849.5;4390;524;25646;45500;10138;8504;5986;830;2603.5;20785.5;11838;10067;5724.5;3174;29277;1439;17627;54;202;52.5;120;1055.5;82;105;1220;510.5;122.5;71.…
PG682-H02-2016-0849;TCZ;Non.responder;65;Female;30.8;Caucasian;42;No;Yes;No;No;No;21;11;1.6;80;80;4.87;3.71;3.85;3.07;3.85;3.15;3.75;1561;171;351;431;287;308;152;1008;369;444;1140;389;265;6399;303;300;468;265;344;469;1524;798.5;312;540.5;733;1059;204;241;1643;343.5;346.5;332;518;308.5;694;875;316;345;583;963;138;408;179.5;1934;2024;4550;9548.5;2538;923;419;147;611;586.5;1041;244.5;1516;2225;765;1…
PG682-H02-2016-0819;TCZ;Responder;44;Female;21.1;Caucasian;20;No;No;Yes;Yes;Yes;7;4.9;1;50;50;5.38;2.41;1.61;1.73;0.7;0.91;2.12;3287;3423.5;869.5;1016.5;766.5;1372.5;3124;964;2171;531.5;5666.5;1007;689;1878;5867.5;361;1445;683;1324;2103;4550.5;2120.5;723;1227;794;2412;17912.5;1165;2963.5;1003;1009;714;33976;1254;3781;2213.5;5414.5;11230;1076;3531.5;72;395.5;71;178;1315;180.5;181;7626;924.5;348;13…
PG682-H02-2016-0823;TCZ;Responder;51;Male;25.7;Caucasian;19;No;Yes;No;No;No;27;1.9;1.4;65;20;4.38;1.48;2.72;0.98;1.05;2.03;2.11;271;496;449;527;332;349.5;134;661;552;180;3686;434;252;273;2022.5;203;366;485;471;587.5;1470;417;344;226;337;603;437.5;173;647;311;355;347;405;240.5;380.5;717;302;520;580.5;278;86;252;74;173.5;827;99;129.5;464;762;310;153.5;294;290;1029;1032;367;4033.5;442;164;512.5;1920…
PG682-H02-2016-0853;TCZ;Responder;54;Female;24.4;Caucasian;42;No;Yes;Yes;Yes;Yes;20;5;1.4;35;50;5.01;1.92;1.61;1.75;1.05;1.68;2.17;445.5;7015;176.5;159;132;1097.5;407;437;315.5;102;28288;133;133;262;436;105.5;184;152;164;450.5;5813;234;156;153;228;356;24175;333;379.5;163;151;154;506.5;169;390;331;202;21371;242.5;345;221;365;142;350;18936;141;303.5;336.5;5262.5;916;243;2354;206;1574;285;377;32964.…
PG682-H02-2016-0874;TCZ;Non.responder;78;Male;19.5;Caucasian;18;Yes;No;Yes;Yes;Yes;3;15;0.8;45;45;6.93;6.55;5.49;4.94;4.37;3.36;5.27;38583;58082;1252;1146;276;17924;63218;8964;12231.5;255.5;6447;2985;1033;4231.5;563;160.5;7140;1185;6933;18441.5;55267;1503;737;1502;562;5711;63563;5870.5;2223;4751;578;934;29483;13335;8713.5;8865;19694;67768;677;20774;7689.5;503.5;234;450.5;506;133;298;54772.5;683.5…
PG682-H02-2016-0825;TCZ;Responder;77;Female;22.5;Caucasian;24;No;Yes;No;No;No;26;8;1.3;65;75;5.75;2.37;1.61;1.05;1.33;1.77;2.31;143;78;88;62;46;261;120.5;117.5;64;79;1751;153.5;46;3389;10404.5;68;70;64;9328;97;603.5;147;59;91;144;1286;471;155.5;215;94;50;53;64.5;79;111;130;52;209;148;57;75;191.5;56;173;371;69;116.5;219;303.5;337;97.5;417.5;208;341.5;110;280;1832;312;73.5;6203;10036;254;150;397;80…
PG682-H02-2016-0777;TCZ;Responder;55;Female;31.4;Caucasian;21;No;No;Yes;Yes;Yes;38;22;1;60;50;4.28;2.19;1.53;1.61;1.47;1.03;2.02;16374;11118;228;2066;182;643;4124;529;4443;538;371;619.5;250;2274;911;259;317.5;612;527;330;5759.5;438;259;573;793;1264;53359.5;320;824.5;7297;542;1203;58875;289;7709;728;545;1419;879.5;1269;396;958.5;254;786.5;8495.5;3662.5;516.5;1167.5;2519.5;1883;471;2046;405;1267;55…
PG682-H02-2016-0839;TCZ;Responder;75;Female;27;Caucasian;18;No;No;No;Yes;Yes;5;4;0.8;45;40;5.89;3.29;1.58;1.74;0.56;0.56;2.27;478;733;129;161;90;176;179;400.5;191;326;40146;154;90;1033.5;141;169;194;129;124;165;700;684;98;283;687.5;1020;136.5;132;698;131;101;141;269.5;156;263;342;216;631;280;146;174;452;1622;45684.5;1160.5;44765;81924;1524;1508;393.5;136;615.5;381;947;267;1045.5;40077;764;125;172…
PG682-H02-2016-0844;TCZ;Responder;63;Female;22.2;Caucasian;24;No;Yes;Yes;Yes;Yes;47;12;0.9;15;20;4.44;2.41;1.2;1.05;1.05;1.05;1.87;450;4861.5;362;275;588;4314.5;3162.5;12113;2051;201.5;2312;1509;134;5799;1118;151;259.5;442;370;13401;25484.5;470;185;448;281;6126.5;31115;1473;809;3543.5;357;149;13875;3236;1641;679;1926;24600;294.5;761;28;114.5;28;65.5;766;50;79;334;310;95;37;152;3719;11304.5;57;222…
PG682-H02-2016-0848;TCZ;Responder;72;Male;21.5;Caucasian;52;No;Yes;Yes;Yes;Yes;8;32;1.1;;70;4.65;1.4;1.34;;0.91;0.63;1.79;317.5;11885;302;437.5;179;10660.5;10116;955;2113.5;171;5993;348;4005.5;2055;899;196;909;227;235;855;3413;319;7950;194;324;1086;41995.5;2206;481;249;270;275;1617;1416;498.5;882.5;532;34516;497.5;4790;85;220;53;116;245;95;103;670;756;227;100;324;211;761.5;151;334;426;315;140;110…
PG682-H02-2016-0870;TCZ;Responder;52;Male;26.7;Caucasian;40;No;Yes;No;No;No;10;20;0.3;60;60;3.46;0.91;1.31;0.91;0.98;0.98;1.43;185.5;347.5;198;238;188.5;271.5;140.5;384;230.5;184;8388.5;209;156.5;596;624;139;279;200;196;2558.5;906.5;424;173;881;308;494;610;216.5;593;208;221;260;336;232;375;447;165;1424;399.5;246;145;542;102;246;1089;118;179.5;369.5;646.5;562.5;151;537.5;253.5;438;218;503;9798;425…
PG682-H02-2016-0876;TCZ;Responder;69;Male;24.1;Caucasian;7;No;Yes;Yes;Yes;Yes;34;29;1;;30;5.49;1.34;1.26;0.98;0.63;0.63;1.72;543;281.5;252;346;216;1438;122;743;282;252;5221;263.5;193;776;406;166;327;197;239;350.5;629;613;202;311;586;1383;167;246;897;547.5;274;272;404.5;245;489;545.5;198;296.5;30081;980;95.5;489;96;177;773;163;151;963;1010;321;129;2167.5;497.5;1092;220;868.5;10409.5;716.5;107;1558…
PG682-H02-2016-0854;TCZ;Responder;63;Female;29.1;Caucasian;63;Yes;No;Yes;Yes;Yes;54;7;0.9;70;50;3.64;1.48;2.75;0.7;2.25;1.05;1.98;4651;2026;579.5;546;373;298;4658.5;982;818.5;447.5;2734;506;211;841;469;313;554;808;298;632.5;6250;865;7721;436.5;670.5;1519;1331;723;1919;903.5;352;287;9564;1382;815;1102.5;3060.5;946;552;2203;79.5;673;74;366;740;150;150.5;9735.5;1149;496.5;135;627;365;665;204.5;988;2…
PG682-H02-2016-0869;TCZ;Responder;63;Male;26.6;Caucasian;45;No;Yes;Yes;No;Yes;17;13;0.9;55;90;4.94;1.62;1.27;1.41;1.41;1.41;2.01;3752;22107;6432.5;4368.5;6929;4240;6261;16750;20624.5;3182;18913;12911;2630;14272.5;8091;2735.5;18108;8094.5;4555;27438;56485;5721;1997;2801;4977;3553;51406;19602;1996;3447;6205;5706;24726;20062;14048.5;5189;14216;41111;4958;30242;104;455;87;1015.5;2734;220;160;530;2598…
PG682-H02-2016-0875;TCZ;Non.responder;76;Female;28.9;Caucasian;35;No;Yes;No;No;No;2;1.3;0.5;20;20;7.02;7.22;6.1;;;;6.78;11250;1037;178;231;207;208.5;153;434.5;215.5;315;12947;224;132;239.5;875.5;207;251;282.5;179;233;987;507.5;160;361;540.5;726;123;108;1099.5;199;154.5;181;317;336.5;379;372;143;767;352;315;49;339.5;230.5;21061.5;528;18085;42926.5;15668.5;1917.5;322;213;591;477;1265;209;1198;14439…
