# Supplementary material for: Comprehensive exploratory autoantibody profiling in patients with early rheumatoid arthritis treated with methotrexate or tocilizumab
Source: PLoS One. 2020 Dec 10;15(12):e0241189. doi: 10.1371/journal.pone.0241189 (PMC7728181; doi:10.1371/journal.pone.0241189)
Supplement: S1 Data — (XLSX) [file pone.0241189.s004.xlsx]

## Sheet: Sheet1
Variable	Description
Sample identifier	Sample ID
Treatment	Treatment arm
Group	Group
Age.in.yrs	Age in years
Gender	Gender
BMI	Body Mass Index
Ethnicity	Ethnicity
Disease.duration.in.days	Disease duration (days)
Current.smoking	Current smoking status
Alcohol.consumption	Alcohol consumption status
Anti_CCP.positive	Anti-cyclic citrullinated peptide positive
RF.positive	Rheumatoid factor positive
Any.seropositive	Seropositive disease (Rheumatoid factor of anti-cyclis citrullinated positive)
ESR.baseline	Eryothrocyte sedimentation rate at baseline
CRP.baseline	C-reactive protein at baseline
HAQ.baseline	Health Assessment Questionnaire at baseline
PhGA_VAS.baseline	Physician global assessment of visual analogue scale at baseline
Pain_VAS.baseline	Pain visual analogue scale at baseline
DAS28.baseline	Disease activity score assessing 28 joints at baseline
DAS28_Week.4	Disease acitivity score assessing 28 joints at Week 4
DAS28_Week.8	Disease acitivity score assessing 28 joints at Week 8
DAS28_Week.12	Disease acitivity score assessing 28 joints at Week 12
DAS28_Week.16	Disease activity score assessing 28 joints at Week 16
DAS28_Week.20	Disease activity score assessing 28 joints at week 20
Average.DAS28.BL.to.wk20	Average disease activity score assessing 28 joints from baseline to week 20
CUS75.021_1043143555c	CUS75.021_1043143555c
CUS75.022_1066864697c	CUS75.022_1066864697c
CUS75.023_1066566039c	CUS75.023_1066566039c
CUS75.024_1066858266c	CUS75.024_1066858266c
CUS75.025_1066559611c	CUS75.025_1066559611c
CUS75.026_1043171268c	CUS75.026_1043171268c
CUS75.027_0104745733c	CUS75.027_0104745733c
CUS75.028_1066562864c	CUS75.028_1066562864c
CUS75.029_1043143847c	CUS75.029_1043143847c
CUS75.030_1066527994c	CUS75.030_1066527994c
CUS75.031_1047886353c	CUS75.031_1047886353c
CUS75.032_0104745436c	CUS75.032_0104745436c
CUS75.033_1066859121c	CUS75.033_1066859121c
CUS75.034_0105482048c	CUS75.034_0105482048c
CUS75.035_1047911620c	CUS75.035_1047911620c
CUS75.036_1066561916c	CUS75.036_1066561916c
CUS75.037_1086925497c	CUS75.037_1086925497c
CUS75.038_0104743232c	CUS75.038_0104743232c
CUS75.039_0104743420c	CUS75.039_0104743420c
CUS75.040_0105507919c	CUS75.040_0105507919c
CUS75.041_0105510087c	CUS75.041_0105510087c
CUS75.042_1047887771c	CUS75.042_1047887771c
CUS75.043_1047887413c	CUS75.043_1047887413c
CUS75.044_0105483201c	CUS75.044_0105483201c
CUS75.045_0105486564c	CUS75.045_0105486564c
CUS75.046_1043171373c	CUS75.046_1043171373c
CUS75.047_1047888571c	CUS75.047_1047888571c
CUS75.048_0104745679c	CUS75.048_0104745679c
CUS75.049_1047911146c	CUS75.049_1047911146c
CUS75.050_0104745245c	CUS75.050_0104745245c
CUS75.051_1066859119c	CUS75.051_1066859119c
CUS75.052_0104745249c	CUS75.052_0104745249c
CUS75.053_1066836537c	CUS75.053_1066836537c
CUS75.055_0105511133c	CUS75.055_0105511133c
CUS75.056_0105483601c	CUS75.056_0105483601c
CUS75.057_1066862864c	CUS75.057_1066862864c
CUS75.058_1066863255c	CUS75.058_1066863255c
CUS75.059_0105507292c	CUS75.059_0105507292c
CUS75.060_1047887570c	CUS75.060_1047887570c
CUS75.061_0104743520c	CUS75.061_0104743520c
CUS75.062_0203689981	CUS75.062_0203689981
CUS75.063_0209388688	CUS75.063_0209388688
CUS75.064_0209388664	CUS75.064_0209388664
CUS75.065_0209388728	CUS75.065_0209388728
CUS75.066_0209388677	CUS75.066_0209388677
CUS75.067_0209388692	CUS75.067_0209388692
CUS75.068_0209387982	CUS75.068_0209387982
CUS75.069_1043143555	CUS75.069_1043143555
CUS75.070_1066864697	CUS75.070_1066864697
CUS75.072_1066858266	CUS75.072_1066858266
CUS75.073_1066559611	CUS75.073_1066559611
CUS75.074_1043171268	CUS75.074_1043171268
CUS75.075_0104745733	CUS75.075_0104745733
CUS75.076_1066562864	CUS75.076_1066562864
CUS75.077_1043143847	CUS75.077_1043143847
CUS75.078_1066527994	CUS75.078_1066527994
CUS75.079_1047886353	CUS75.079_1047886353
CUS75.080_0104745436	CUS75.080_0104745436
CUS75.081_1066859121	CUS75.081_1066859121
CUS75.082_0105482048	CUS75.082_0105482048
CUS75.083_1047911620	CUS75.083_1047911620
CUS75.084_1066561916	CUS75.084_1066561916
CUS75.085_1086925497	CUS75.085_1086925497
CUS75.086_0104743232	CUS75.086_0104743232
CUS75.087_0104743420	CUS75.087_0104743420
CUS75.088_0105507919	CUS75.088_0105507919
CUS75.089_0105510087	CUS75.089_0105510087
CUS75.090_1047887771	CUS75.090_1047887771
CUS75.091_1047887413	CUS75.091_1047887413
CUS75.092_0105483201	CUS75.092_0105483201
CUS75.093_0105486564	CUS75.093_0105486564
CUS75.094_1043171373	CUS75.094_1043171373
CUS75.095_1047888571	CUS75.095_1047888571
CUS75.096_0104745679	CUS75.096_0104745679
CUS75.097_1047911146	CUS75.097_1047911146
CUS75.098_0104745245	CUS75.098_0104745245
CUS75.099_1066859119	CUS75.099_1066859119
CUS75.100_0104745249	CUS75.100_0104745249
CUS75.101_1066836537	CUS75.101_1066836537
CUS75.102_1047909961	CUS75.102_1047909961
CUS75.103_0105511133	CUS75.103_0105511133
CUS75.104_0105483601	CUS75.104_0105483601
CUS75.105_1066862864	CUS75.105_1066862864
CUS75.106_1066863255	CUS75.106_1066863255
CUS75.107_0105507292	CUS75.107_0105507292
CUS75.108_1047887570	CUS75.108_1047887570
CUS75.109_0104743520	CUS75.109_0104743520
CUS75.110_0209387986	CUS75.110_0209387986
CUS75.111_0209388747	CUS75.111_0209388747
CUS75.112_0209387966	CUS75.112_0209387966
CUS75.113_0209387916	CUS75.113_0209387916
CUS75.114_0201743967	CUS75.114_0201743967
CUS75.115_0209388764	CUS75.115_0209388764
CUS75.116_0209388631	CUS75.116_0209388631
CUS75.117_0203689958	CUS75.117_0203689958
CUS75.118_0209388765	CUS75.118_0209388765
CUS75.119_0209388748	CUS75.119_0209388748
CUS75.120_0209387993	CUS75.120_0209387993
CUS75.121_0104745725	CUS75.121_0104745725
CUS75.122_1043144179	CUS75.122_1043144179
CUS75.123_1043144321	CUS75.123_1043144321
CUS75.124_0104741503	CUS75.124_0104741503
CUS75.125_0104745438	CUS75.125_0104745438
CUS75.126_0104745252	CUS75.126_0104745252
CUS75.127_0105489246	CUS75.127_0105489246
CUS75.128_1066838183	CUS75.128_1066838183
CUS75.129_0105481585	CUS75.129_0105481585
CUS75.130_0105484160	CUS75.130_0105484160
CUS75.131_1066858460	CUS75.131_1066858460
CUS75.132_1066858459	CUS75.132_1066858459
CUS75.133_1066858175	CUS75.133_1066858175
CUS75.134_1066858173	CUS75.134_1066858173
CUS75.135_1066858463	CUS75.135_1066858463
CUS75.136_1066858271	CUS75.136_1066858271
CUS75.137_1047911244	CUS75.137_1047911244
CUS75.138_0105488486	CUS75.138_0105488486
CUS75.139_1066527200	CUS75.139_1066527200
CUS75.140_1047911341	CUS75.140_1047911341
CUS75.141_0105507300	CUS75.141_0105507300
CUS75.142_0104742962	CUS75.142_0104742962
CUS75.143_1066863637	CUS75.143_1066863637
CUS75.144_1043138954	CUS75.144_1043138954
CUS75.145_0104742958	CUS75.145_0104742958
CUS75.146_1047912094	CUS75.146_1047912094
CUS75.147_0104742750	CUS75.147_0104742750
CUS75.148_1047888994	CUS75.148_1047888994
CUS75.149_1066830689	CUS75.149_1066830689
CUS75.150_1066841148	CUS75.150_1066841148
CUS75.151_1047891068	CUS75.151_1047891068
CUS75.152_0104742561	CUS75.152_0104742561
CUS75.153_0104746013	CUS75.153_0104746013
CUS75.154_1066841156	CUS75.154_1066841156
CUS75.155_1066566326	CUS75.155_1066566326
CUS75.156_0105482830	CUS75.156_0105482830
CUS75.157_0104745718	CUS75.157_0104745718
CUS75.159_1066864495	CUS75.159_1066864495
CUS75.160_0104743901	CUS75.160_0104743901
CUS75.161_1043141517	CUS75.161_1043141517
CUS75.162_0105488286	CUS75.162_0105488286
CUS75.163_1066559610	CUS75.163_1066559610
CUS75.164_1066559994	CUS75.164_1066559994
CUS75.165_1066559514	CUS75.165_1066559514
CUS75.166_1066558988	CUS75.166_1066558988
CUS75.167_1066559897	CUS75.167_1066559897
CUS75.168_1066560001	CUS75.168_1066560001
CUS75.169_1066559513	CUS75.169_1066559513
CUS75.170_1066558173	CUS75.170_1066558173
CUS75.171_1066559804	CUS75.171_1066559804
CUS75.172_1066558172	CUS75.172_1066558172
CUS75.173_1066559707	CUS75.173_1066559707
CUS75.174_1066559803	CUS75.174_1066559803
CUS75.175_1066560187	CUS75.175_1066560187
CUS75.176_1066558171	CUS75.176_1066558171
CUS75.177_1066558959	CUS75.177_1066558959
CUS75.178_1066559802	CUS75.178_1066559802
CUS75.179_1066558170	CUS75.179_1066558170
CUS75.180_1066559705	CUS75.180_1066559705
CUS75.181_1066558989	CUS75.181_1066558989
CUS75.182_1066558955	CUS75.182_1066558955
CUS75.183_1066559996	CUS75.183_1066559996
CUS75.184_1066558944	CUS75.184_1066558944
CUS75.185_0105510711	CUS75.185_0105510711
CUS75.186_1043170226	CUS75.186_1043170226
CUS75.187_0104742077	CUS75.187_0104742077
CUS75.188_0105510695	CUS75.188_0105510695
CUS75.189_1043170507	CUS75.189_1043170507
CUS75.190_0105506752	CUS75.190_0105506752
CUS75.191_0104741887	CUS75.191_0104741887
CUS75.192_0105506727	CUS75.192_0105506727
CUS75.193_1043140756	CUS75.193_1043140756
CUS75.194_0105485604	CUS75.194_0105485604
CUS75.195_0105483588	CUS75.195_0105483588
CUS75.196_0104743426	CUS75.196_0104743426
CUS75.197_0105484261	CUS75.197_0105484261
CUS75.198_0104744861	CUS75.198_0104744861
CUS75.199_1047887587	CUS75.199_1047887587
CUS75.201_1043141229	CUS75.201_1043141229
CUS75.202_1047888903	CUS75.202_1047888903
CUS75.203_0104744305	CUS75.203_0104744305
CUS75.206_1047887448	CUS75.206_1047887448
CUS75.207_1043140749	CUS75.207_1043140749
CUS75.208_1047888806	CUS75.208_1047888806
CUS75.209_0105483389	CUS75.209_0105483389
CUS75.210_0105486652	CUS75.210_0105486652
CUS75.211_1066866894	CUS75.211_1066866894
CUS75.213_1066866896	CUS75.213_1066866896
CUS75.214_0105487492	CUS75.214_0105487492
CUS75.215_0105489441	CUS75.215_0105489441
CUS75.216_1066830117	CUS75.216_1066830117
CUS75.217_1066829732	CUS75.217_1066829732
CUS75.218_1066839428	CUS75.218_1066839428
CUS75.219_1066838366	CUS75.219_1066838366
CUS75.220_1066866610	CUS75.220_1066866610
CUS75.221_1066840294	CUS75.221_1066840294
CUS75.223_1066839911	CUS75.223_1066839911
CUS75.224_1066838461	CUS75.224_1066838461
CUS75.225_1066863055	CUS75.225_1066863055
CUS75.226_1066839618	CUS75.226_1066839618
CUS75.227_1066838752	CUS75.227_1066838752
CUS75.228_1066866799	CUS75.228_1066866799
CUS75.229_1066837914	CUS75.229_1066837914
CUS75.231_1066841244	CUS75.231_1066841244
CUS75.232_1066863162	CUS75.232_1066863162
CUS75.234_1066840289	CUS75.234_1066840289
CUS75.235_1066529344	CUS75.235_1066529344
CUS75.236_1066527153	CUS75.236_1066527153
CUS75.238_1066527801	CUS75.238_1066527801
CUS75.239_1043140105	CUS75.239_1043140105
CUS75.240_1066526934	CUS75.240_1066526934
CUS75.241_1066861422	CUS75.241_1066861422
CUS75.242_1066528383	CUS75.242_1066528383
CUS75.243_1066861423	CUS75.243_1066861423
CUS75.244_1047890214	CUS75.244_1047890214
CUS75.245_1047891350	CUS75.245_1047891350
CUS75.246_0105482152	CUS75.246_0105482152
CUS75.247_1066858742	CUS75.247_1066858742
CUS75.248_0105481639	CUS75.248_0105481639
CUS75.249_0105484644	CUS75.249_0105484644
CUS75.251_1043139412	CUS75.251_1043139412
CUS75.252_0104745439	CUS75.252_0104745439
CUS75.253_1043136243	CUS75.253_1043136243
CUS75.254_0105482143	CUS75.254_0105482143
CUS75.255_0105484357	CUS75.255_0105484357
CUS75.256_0105490301	CUS75.256_0105490301
CUS75.257_1066558561	CUS75.257_1066558561
CUS75.258_1066560378	CUS75.258_1066560378
CUS75.259_1066840864	CUS75.259_1066840864
CUS75.260_1066563927	CUS75.260_1066563927
CUS75.261_1066527184	CUS75.261_1066527184
CUS75.262_1086925881	CUS75.262_1086925881
CUS75.263_1086925307	CUS75.263_1086925307
CUS75.264_1086923680	CUS75.264_1086923680
CUS75.265_0105484821	CUS75.265_0105484821
CUS75.266_0104742557	CUS75.266_0104742557
CUS75.267_0105506769	CUS75.267_0105506769
CUS75.268_0105506245	CUS75.268_0105506245
CUS75.269_0104746206	CUS75.269_0104746206
CUS75.270_1047888427	CUS75.270_1047888427
CUS75.271_0105484641	CUS75.271_0105484641
CUS75.272_1066841828	CUS75.272_1066841828
CUS75.273_1066562574	CUS75.273_1066562574
CUS75.274_1066866126	CUS75.274_1066866126
CUS75.275_1066866321	CUS75.275_1066866321
CUS75.276_1066863543	CUS75.276_1066863543
CUS75.277_1043138280	CUS75.277_1043138280
CUS75.278_1066859894	CUS75.278_1066859894
CUS75.279_0104743711	CUS75.279_0104743711
CUS75.280_1066829603	CUS75.280_1066829603
CUS75.281_1066862777	CUS75.281_1066862777
CUS75.282_1066859887	CUS75.282_1066859887
CUS75.283_1090586280	CUS75.283_1090586280
CUS75.284_1066860361	CUS75.284_1066860361
CUS75.285_1090590019	CUS75.285_1090590019
CUS75.286_1090586662	CUS75.286_1090586662
CUS75.287_1090590022	CUS75.287_1090590022
CUS75.288_1090590214	CUS75.288_1090590214
CUS75.289_1090590498	CUS75.289_1090590498
CUS75.290_0105482158	CUS75.290_0105482158
CUS75.291_0105510367	CUS75.291_0105510367
CUS75.292_1066527324	CUS75.292_1066527324
CUS75.293_1066565175	CUS75.293_1066565175
CUS75.294_0105506723	CUS75.294_0105506723
CUS75.295_0105489247	CUS75.295_0105489247
CUS75.296_1101383481	CUS75.296_1101383481
CUS75.297_0105487615	CUS75.297_0105487615
CUS75.298_0105481002	CUS75.298_0105481002
CUS75.299_1047910485	CUS75.299_1047910485
CUS75.300_1047887567	CUS75.300_1047887567
CUS75.301_1043143266	CUS75.301_1043143266
CUS75.302_1066863631	CUS75.302_1066863631
CUS75.303_1066840094	CUS75.303_1066840094
CUS75.304_1066529151	CUS75.304_1066529151
CUS75.305_1066858258	CUS75.305_1066858258
CUS75.307_1066527703	CUS75.307_1066527703
CUS75.308_1066563244	CUS75.308_1066563244
CUS75.309_1066566871	CUS75.309_1066566871
CUS75.310_1066858547	CUS75.310_1066858547
CUS75.311_1066863253	CUS75.311_1066863253
CUS75.312_0105490205	CUS75.312_0105490205
CUS75.313_1066839047	CUS75.313_1066839047
CUS75.314_1066562052	CUS75.314_1066562052
CUS75.315_0104745154	CUS75.315_0104745154
CUS75.316_1066837660	CUS75.316_1066837660
CUS75.317_1066857342	CUS75.317_1066857342
CUS75.318_1066860466	CUS75.318_1066860466
CUS75.319_1066840189	CUS75.319_1066840189
CUS75.320_1066858740	CUS75.320_1066858740
CUS75.321_1066840773	CUS75.321_1066840773
CUS75.322_0105484737	CUS75.322_0105484737
CUS75.323_1066529724	CUS75.323_1066529724
CUS75.324_1047911622	CUS75.324_1047911622
CUS75.325_0105481376	CUS75.325_0105481376
CUS75.326_0104745156	CUS75.326_0104745156
CUS75.327_1043142665	CUS75.327_1043142665
CUS75.328_0104743522	CUS75.328_0104743522
CUS75.329_1047911710	CUS75.329_1047911710
CUS75.330_0104742974	CUS75.330_0104742974
CUS75.332_1043140370	CUS75.332_1043140370
CUS75.333_1047911621	CUS75.333_1047911621
CUS75.334_1042723342	CUS75.334_1042723342
CUS75.335_0105489342	CUS75.335_0105489342
CUS75.337_0105488768	CUS75.337_0105488768
CUS75.338_1066830687	CUS75.338_1066830687
CUS75.339_1066864409	CUS75.339_1066864409
CUS75.340_1066864599	CUS75.340_1066864599
CUS75.341_1066529343	CUS75.341_1066529343
CUS75.342_1066528541	CUS75.342_1066528541
CUS75.343_1066840092	CUS75.343_1066840092
CUS75.344_1066839238	CUS75.344_1066839238
CUS75.345_1066525788	CUS75.345_1066525788
CUS75.346_1066567474	CUS75.346_1066567474
CUS75.347_1066858254	CUS75.347_1066858254
CUS75.348_1066567381	CUS75.348_1066567381
CUS75.349_1066861432	CUS75.349_1066861432
CUS75.350_1066859312	CUS75.350_1066859312
CUS75.351_1066525980	CUS75.351_1066525980
CUS75.352_1066860559	CUS75.352_1066860559
CUS75.353_1066860297	CUS75.353_1066860297
CUS75.354_1066860947	CUS75.354_1066860947
CUS75.355_1066563680	CUS75.355_1066563680
CUS75.356_1066563063	CUS75.356_1066563063
CUS75.357_1066858168	CUS75.357_1066858168
CUS75.358_1066561318	CUS75.358_1066561318
CUS75.359_1066562084	CUS75.359_1066562084
CUS75.360_1066858447	CUS75.360_1066858447
CUS75.361_1066562002	CUS75.361_1066562002
CUS75.362_1066562672	CUS75.362_1066562672
CUS75.363_1066859891	CUS75.363_1066859891
CUS75.364_1066858550	CUS75.364_1066858550
CUS75.365_1100339375	CUS75.365_1100339375
CUS75.366_0159160309	CUS75.366_0159160309
CUS75.367_1066562679	CUS75.367_1066562679
CUS75.368_1043139214	CUS75.368_1043139214
CUS75.369_1043143175	CUS75.369_1043143175
CUS75.370_1043143558	CUS75.370_1043143558
CUS75.371_1105172369	CUS75.371_1105172369
CUS75.372_0159152442	CUS75.372_0159152442
CUS75.373_0159160223	CUS75.373_0159160223
CUS75.374_0159156861	CUS75.374_0159156861
CUS75.375_0159152445	CUS75.375_0159152445
CUS75.376_0105486752	CUS75.376_0105486752
CUS75.378_0105482046	CUS75.378_0105482046
CUS75.379_0105505915	CUS75.379_0105505915
CUS75.380_0105483492	CUS75.380_0105483492
CUS75.381_0104746108	CUS75.381_0104746108
CUS75.382_0104744339	CUS75.382_0104744339
CUS75.383_1047887103	CUS75.383_1047887103
CUS75.384_0104745443	CUS75.384_0104745443
CUS75.385_1043137200	CUS75.385_1043137200
CUS75.386_1047888905	CUS75.386_1047888905
CUS75.387_1043139403	CUS75.387_1043139403
CUS75.388_1047910585	CUS75.388_1047910585
CUS75.389_0105482823	CUS75.389_0105482823
CUS75.390_0105482429	CUS75.390_0105482429
CUS75.468_1066566039	CUS75.468_1066566039
CUS75.473_1066865557	CUS75.473_1066865557
CUS75.477_0104744288	CUS75.477_0104744288
CUS75.478_0104745634	CUS75.478_0104745634
CUS75.479_0105488389	CUS75.479_0105488389
CUS75.482_1066841634	CUS75.482_1066841634
CUS75.483_1066529723	CUS75.483_1066529723
CUS75.490_1066841247	CUS75.490_1066841247
CUS75.495_1047891539	CUS75.495_1047891539
CUS75.496_1047889092	CUS75.496_1047889092
CUS75.497_1066829244	CUS75.497_1066829244
CUS75.498_0105482834	CUS75.498_0105482834
NSL04.023_1043142674	NSL04.023_1043142674
NSL04.024_0105481183	NSL04.024_0105481183
NSL04.031_1066865463	NSL04.031_1066865463
NSL04.032_1066841829	NSL04.032_1066841829
NSL04.040_1066837983	NSL04.040_1066837983
NSL04.041_1066529530	NSL04.041_1066529530
NSL04.050_1066562962	NSL04.050_1066562962
NSL04.059_1066858647	NSL04.059_1066858647
NSL04.068_1066858084	NSL04.068_1066858084
NSL04.071_1066559422	NSL04.071_1066559422
NSL04.085_1066560191	NSL04.085_1066560191
NSL04.092_1086926269	NSL04.092_1086926269
NSL04.095_1086924247	NSL04.095_1086924247
NSL04.097_1113180148	NSL04.097_1113180148
NSL04.102_1113172457	NSL04.102_1113172457
NSL04.104_1043143849	NSL04.104_1043143849
NSL04.106_1047910295	NSL04.106_1047910295
NSL04.108_1043170410	NSL04.108_1043170410
NSL04.109_0105481284	NSL04.109_0105481284
NSL04.110_1043140754	NSL04.110_1043140754
NSL04.111_1066859503	NSL04.111_1066859503
NSL04.112_0104742947	NSL04.112_0104742947
NSL04.113_1066838756	NSL04.113_1066838756
NSL04.116_1066561916	NSL04.116_1066561916
NSL04.117_1066860477	NSL04.117_1066860477
NSL04.118_1066860575	NSL04.118_1066860575
NSL04.119_1066858747	NSL04.119_1066858747
NSL04.126_1066858757	NSL04.126_1066858757
NSL04.127_1066859715	NSL04.127_1066859715
NSL04.128_1047888052	NSL04.128_1047888052
NSL04.130_1066859136	NSL04.130_1066859136
NSL04.132_1043144332	NSL04.132_1043144332
NSL04.134_1043136644	NSL04.134_1043136644
NSL04.136_0105507900	NSL04.136_0105507900
NSL04.137_1043143847c	NSL04.137_1043143847c
NSL04.138_1043140678	NSL04.138_1043140678
NSL04.139_1047888620	NSL04.139_1047888620
NSL04.141_1047888248	NSL04.141_1047888248
NSL04.142_1047910675	NSL04.142_1047910675
NSL04.144_1066556541	NSL04.144_1066556541
NSL04.145_1047912089	NSL04.145_1047912089
NSL04.146_1047910493	NSL04.146_1047910493
NSL04.148_1043170594	NSL04.148_1043170594
NSL04.149_1043170698	NSL04.149_1043170698
NSL04.150_0105510131	NSL04.150_0105510131
NSL04.151_0104740305	NSL04.151_0104740305
NSL04.152_1043140564	NSL04.152_1043140564
NSL04.153_1043141227	NSL04.153_1043141227
NSL04.154_1066864697c	NSL04.154_1066864697c
NSL04.155_0105482048	NSL04.155_0105482048
NSL04.156_0105483201	NSL04.156_0105483201
NSL04.157_1066838606	NSL04.157_1066838606
NSL04.158_1066528482	NSL04.158_1066528482
NSL04.161_1066527143	NSL04.161_1066527143
NSL04.162_1066527611	NSL04.162_1066527611
NSL04.163_1066567149	NSL04.163_1066567149
NSL04.166_1066564363	NSL04.166_1066564363
NSL04.168_1066859502	NSL04.168_1066859502
NSL04.170_1047887191	NSL04.170_1047887191
NSL04.171_1066857365	NSL04.171_1066857365
NSL04.173_1066859023	NSL04.173_1066859023
NSL04.175_0105510252	NSL04.175_0105510252
NSL04.176_1047888625	NSL04.176_1047888625
NSL04.177_1066866615	NSL04.177_1066866615
NSL04.178_1066564880	NSL04.178_1066564880
NSL04.179_APOH_1113180421	NSL04.179_APOH_1113180421
NSL04.181_HN1L_1043144040	NSL04.181_HN1L_1043144040
NSL04.183_KDM6B_0172047444	NSL04.183_KDM6B_0172047444
NSL04.184_KDM6B_1113180399	NSL04.184_KDM6B_1113180399
NSL04.186_TMPO_1066866329	NSL04.186_TMPO_1066866329
NSL04.188_ZNF574_1066529052	NSL04.188_ZNF574_1066529052
NSL04.189_NONO_0105507292	NSL04.189_NONO_0105507292
NSL04.190_HNRNPA2B1_1066866713	NSL04.190_HNRNPA2B1_1066866713
NSL04.191_MVP_1066863544	NSL04.191_MVP_1066863544
NSL04.192_HNRNPA1_1066859223	NSL04.192_HNRNPA1_1066859223
NSL04.193_1058284066	NSL04.193_1058284066
NSL04.194_0184648993	NSL04.194_0184648993
NSL04.196_0184649015	NSL04.196_0184649015
NSL04.197_0184649087	NSL04.197_0184649087
NSL04.198_0184649040	NSL04.198_0184649040
NSL04.199_0184571673	NSL04.199_0184571673
NSL04.200_0184649061	NSL04.200_0184649061
NSL04.204_0184571670	NSL04.204_0184571670
NSL04.206_0184571639	NSL04.206_0184571639
NSL04.208_1058284508	NSL04.208_1058284508
NSL04.212_0184571645	NSL04.212_0184571645
NSL04.216_0184571685	NSL04.216_0184571685
NSL04.217_0184571617	NSL04.217_0184571617
NSL04.218_0184571711	NSL04.218_0184571711
NSL04.219_0184571664	NSL04.219_0184571664
NSL04.221_0184571692	NSL04.221_0184571692
NSL04.222_1049727854	NSL04.222_1049727854
